# Supplementary material for: Longevity and GAPDH Stability in Bivalves and Mammals: A Convenient Marker for Comparative Gerontology and Proteostasis
Source: PLoS One. 2015 Nov 30;10(11):e0143680. doi: 10.1371/journal.pone.0143680 (PMC4664256; doi:10.1371/journal.pone.0143680)
Supplement: S1 Table — Species are Ruditapes = Ruditapes phillipanarum, Callista = Callista chione, Mercenaria = Mercenaria mercenaria, Arctica = Arctica islandica. (XLSX) [file pone.0143680.s001.xlsx]

## Sheet: Sheet1
Table S1. Raw Data for Figures 1 - 3
	Species(Longevity)	GAPDH Activity/ GAPDH Activity Control	Urea Stress
	Ruditapesitapes (7)	1	0M
	Ruditapes (7)	0.560539	1M
	Ruditapes (7)	0.0374968	2.5M
	Ruditapes (7)	0.00909787	3.5M
	Ruditapes (7)	0.00956551	5M
	Ruditapes (7)	0.0108409	6M
	Ruditapes (7)	1	0M
	Ruditapes (7)	0.410066	1M
	Ruditapes (7)	0.0100508	2.5M
	Ruditapes (7)	0.00393074	3.5M
	Ruditapes (7)	0.00293562	5M
	Ruditapes (7)	0.00296049	6M
	Ruditapes (7)	1	0M
	Ruditapes (7)	0.330184	1M
	Ruditapes (7)	0.0129222	2.5M
	Ruditapes (7)	0.0181802	3.5M
	Ruditapes (7)	0.020319	5M
	Ruditapes (7)	0.0269138	6M
	Ruditapes (7)	1	0M
	Ruditapes (7)	0.551268	1M
	Ruditapes (7)	0.0687584	2.5M
	Ruditapes (7)	0.00642299	3.5M
	Ruditapes (7)	0.0178827	5M
	Ruditapes (7)	0.00734717	6M
	Callista (30)	1	0M
	Callista (30)	0.728173	1M
	Callista (30)	0.264807	2.5M
	Callista (30)	0.236193	3.5M
	Callista (30)	-0.0204825	5M
	Callista (30)	-0.0055983	6M
	Callista (30)	1	0M
	Callista (30)	0.681149	1M
	Callista (30)	0.492863	2.5M
	Callista (30)	0.402546	3.5M
	Callista (30)	0.0121404	5M
	Callista (30)	0.00676919	6M
	Callista (30)	1	0M
	Callista (30)	0.493677	1M
	Callista (30)	0.269354	2.5M
	Callista (30)	0.0603602	3.5M
	Callista (30)	0.0068472	5M
	Callista (30)	0.00767997	6M
	Callista (30)	1	0M
	Callista (30)	0.759333	1M
	Callista (30)	0.457417	2.5M
	Callista (30)	0.223059	3.5M
	Callista (30)	0.0147671	5M
	Callista (30)	0.0114305	6M
	Mercenariacenaria (106)	1	0M
	Mercenaria (106)	0.732574	1M
	Mercenaria (106)	0.706062	2.5M
	Mercenaria (106)	0.647175	3.5M
	Mercenaria (106)	0.432854	5M
	Mercenaria (106)	0.308969	6M
	Mercenaria (106)	1	0M
	Mercenaria (106)	0.672427	1M
	Mercenaria (106)	0.736713	2.5M
	Mercenaria (106)	0.622092	3.5M
	Mercenaria (106)	0.441414	5M
	Mercenaria (106)	0.299984	6M
	Mercenaria (106)	1	0M
	Mercenaria (106)	0.661571	1M
	Mercenaria (106)	0.76882	2.5M
	Mercenaria (106)	0.66379	3.5M
	Mercenaria (106)	0.446417	5M
	Mercenaria (106)	0.315664	6M
	Mercenaria (106)	1	0M
	Mercenaria (106)	0.873232	1M
	Mercenaria (106)	0.876653	2.5M
	Mercenaria (106)	0.778962	3.5M
	Mercenaria (106)	0.526807	5M
	Mercenaria (106)	0.36912	6M
	Arcticatica (507)	1	0M
	Arctica (507)	0.970167	1M
	Arctica (507)	0.851254	2.5M
	Arctica (507)	0.914448	3.5M
	Arctica (507)	0.675889	5M
	Arctica (507)	0.469957	6M
	Arctica (507)	1	0M
	Arctica (507)	0.806878	1M
	Arctica (507)	0.818742	2.5M
	Arctica (507)	0.761227	3.5M
	Arctica (507)	0.562659	5M
	Arctica (507)	0.404041	6M
	Arctica (507)	1	0M
	Arctica (507)	0.874699	1M
	Arctica (507)	0.763993	2.5M
	Arctica (507)	0.796188	3.5M
	Arctica (507)	0.576326	5M
	Arctica (507)	0.42532	6M
	Arctica (507)	1	0M
	Arctica (507)	0.887837	1M
	Arctica (507)	0.951681	2.5M
	Arctica (507)	0.835287	3.5M
	Arctica (507)	0.594077	5M
	Arctica (507)	0.402003	6M
	Mouse (3)	1	0M
	Mouse (3)	1	0M
	Mouse (3)	1	0M
	Mouse (3)	1	0M
	Mouse (3)	0.812766	1M
	Mouse (3)	0.711849	1M
	Mouse (3)	0.884967	1M
	Mouse (3)	0.749617	1M
	Mouse (3)	0.341979	2.5M
	Mouse (3)	0.319222	2.5M
	Mouse (3)	0.224656	2.5M
	Mouse (3)	0.257231	2.5M
	Mouse (3)	0.00027175	3.5M
	Mouse (3)	0.0115538	3.5M
	Mouse (3)	0.0113746	3.5M
	Mouse (3)	0.0142245	3.5M
	Mouse (3)	-0.0125004	5M
	Mouse (3)	0.0091504	5M
	Mouse (3)	0.00804117	5M
	Mouse (3)	0.0110518	5M
	Mouse (3)	-0.0076995	6M
	Mouse (3)	0.00474894	6M
	Mouse (3)	0.00599433	6M
	Mouse (3)	0.00859288	6M
	Marmoset (22)	1	0M
	Marmoset (22)	1	0M
	Marmoset (22)	1	0M
	Marmoset (22)	1	0M
	Marmoset (22)	0.802464	1M
	Marmoset (22)	0.947727	1M
	Marmoset (22)	0.943623	1M
	Marmoset (22)	0.962078	1M
	Marmoset (22)	0.951009	2.5M
	Marmoset (22)	0.970141	2.5M
	Marmoset (22)	0.804345	2.5M
	Marmoset (22)	0.739015	2.5M
	Marmoset (22)	0.782805	3.5M
	Marmoset (22)	0.82356	3.5M
	Marmoset (22)	0.843905	3.5M
	Marmoset (22)	0.762419	3.5M
	Marmoset (22)	0.527706	5M
	Marmoset (22)	0.510004	5M
	Marmoset (22)	0.545288	5M
	Marmoset (22)	0.462788	5M
	Marmoset (22)	0.0181913	6M
	Marmoset (22)	0.0200625	6M
	Marmoset (22)	0.0315181	6M
	Marmoset (22)	0.0207176	6M
	Baboon (38)	1	0M
	Baboon (38)	1	0M
	Baboon (38)	1	0M
	Baboon (38)	1	0M
	Baboon (38)	0.826732	1M
	Baboon (38)	0.869282	1M
	Baboon (38)	0.910294	1M
	Baboon (38)	0.992117	1M
	Baboon (38)	0.773917	2.5M
	Baboon (38)	0.80824	2.5M
	Baboon (38)	0.861237	2.5M
	Baboon (38)	0.861811	2.5M
	Baboon (38)	0.676923	3.5M
	Baboon (38)	0.746452	3.5M
	Baboon (38)	0.88065	3.5M
	Baboon (38)	0.778151	3.5M
	Baboon (38)	0.449242	5M
	Baboon (38)	0.581024	5M
	Baboon (38)	0.734001	5M
	Baboon (38)	0.555618	5M
	Baboon (38)	0.0852065	6M
	Baboon (38)	0.12652	6M
	Baboon (38)	0.14692	6M
	Baboon (38)	0.113671	6M
	Human (122)	1	0M
	Human (122)	1	0M
	Human (122)	1	0M
	Human (122)	1	0M
	Human (122)	0.776722	1M
	Human (122)	0.878998	1M
	Human (122)	0.803581	1M
	Human (122)	0.913966	1M
	Human (122)	0.802418	2.5M
	Human (122)	0.765188	2.5M
	Human (122)	0.626223	2.5M
	Human (122)	0.779492	2.5M
	Human (122)	0.674806	3.5M
	Human (122)	0.650877	3.5M
	Human (122)	0.705321	3.5M
	Human (122)	0.70188	3.5M
	Human (122)	0.389363	5M
	Human (122)	0.409285	5M
	Human (122)	0.38995	5M
	Human (122)	0.376878	5M
	Human (122)	0.10651	6M
	Human (122)	0.11378	6M
	Human (122)	0.0875917	6M
	Human (122)	0.122347	6M
	Control Arctica	0.715942	3.5M
	Control Arctica	0.841469	3.5M
	Control Arctica	0.781301	3.5M
	Deglycosylated Arctica	0.71334	3.5M
	Deglycosylated Arctica	0.795668	3.5M
	Deglycosylated Arctica	0.769171	3.5M
	30kDa Filter Arctica	0.813165	3.5M
	30kDa Filter Arctica	0.80408	3.5M
	30kDa Filter Arctica	0.744991	3.5M
